# Supplementary material for: The Effect of Chelated Trace Mineral Supplementation in the Form of Proteinates on Broiler Performance Parameters and Mineral Excretion: A Meta-Analysis
Source: Animals (Basel). 2025 Oct 22;15(21):3062. doi: 10.3390/ani15213062 (PMC12607354; doi:10.3390/ani15213062)
Supplement: Supplementary file 1 [file animals-15-03062-s001.zip]

Archive with 3 entries (2 files):
- Final Supplementary files/
- Final Supplementary files/Supplementary data files Forest Plots for All Data and Mineral Excretion.docx
- Final Supplementary files/Supplementary tables for LCA data revised Oct2025.docx
